# Supplementary material for: Architecting Porosity Through Monomer Engineering: Hypercrosslinked Polymers for Highly Selective CO2 Capture from CH4 or N2
Source: Polymers (Basel). 2025 Jun 6;17(12):1592. doi: 10.3390/polym17121592 (PMC12197289; doi:10.3390/polym17121592)
Supplement: Supplementary file 1 [file polymers-17-01592-s001.zip]

Archive with 1 entries (1 files):
- polymers-3668056-supplementary.pdf
